# Supplementary material for: Learning effect on an isokinetic knee strength test protocol among male adolescent athletes
Source: PLoS One. 2023 Jul 26;18(7):e0288382. doi: 10.1371/journal.pone.0288382 (PMC10370732; doi:10.1371/journal.pone.0288382)
Supplement: S1 Data — (XLSX) [file pone.0288382.s001.xlsx]

## Sheet: 101_database_n=38_1-5 repet
NORD_tot_hor	NORD	Sex	Sport	Study_1_1yes_2no	Study_2_1yes_2no	Preferred_1R_2L	chronological_age	training_experience_years	stature_cm	bodymass_kg	fat_mass_kg	fat_mass_%	fat_free_mass_kg	fat_free_mass_%	thigh volume_LST_Kg	TM	velopcity	REP	REP_a	Total_REP	PT_KE_cc_Measured	PT_KE_cc_Predicted	PT_KE_cc_Ei	rank_PT_KE_cc	PT_ANGLE_KE_cc	MT_KE_cc	MT_KE_cc_Ei	rank_MT_KE_cc	T_30_KE_cc	T_30_KE_cc_Ei	rank_T_30_KE_cc	T_45_KE_cc	T_45_KE_cc_Ei	rank_T_45_KE_cc	T_60_KE_cc	T_60_KE_cc_Ei	rank_T_60_KE_cc	PT_KF_cc_Measured	PT_KF_cc_Predicted	PT_KF_cc_EI	rank_PT_KF_cc	PT_ANGLE_KF_cc	MT_KF_cc	MT_KF_cc_Ei	rank_MT_KF_cc	T_30_KF_cc	T_30_KF_cc_Ei	rank_T_30_KF_cc	T_45_KF_cc
1	1	male	swimming	1	2	1	12.62	2	167.7	50.7	1.8	3.6	49.1	96.4	3.564	1	60	1	1st REP	5	111.2	67.844	1	3	77	79.6	1	1	79	1	2	85	1	1	88.3	1	1	63.7	41.718	1	5	63	45.9	1	1	40.3	1	1	59.3
2	1	male	swimming	1	2	1	12.62	2	167.7	50.7	1.8	3.6	49.1	96.4	3.564	1	60	2	2nd REP	5	109.6	80.778	1	2	53	84.4	1	3	88.6	1	4	105.5	1	4	107.4	1	3	61.4	42.081	1	2	52	53.4	1	4	60.6	1	5	60.3
3	1	male	swimming	1	2	1	12.62	2	167.7	50.7	1.8	3.6	49.1	96.4	3.564	1	60	3	3rd REP	5	114.3	82.516	1	4	61	88	1	4	88.6	1	5	106.3	1	5	112.7	1	5	59	41.052	1	1	65	49.6	1	2	54.5	1	3	58.3
4	1	male	swimming	1	2	1	12.62	2	167.7	50.7	1.8	3.6	49.1	96.4	3.564	1	60	4	4th REP	5	116.3	81.295	1	5	67	88.5	1	5	85.2	1	3	103.3	1	3	111.8	1	4	61.8	41.147	1	3	57	50.5	1	3	49.9	1	2	58.5
5	1	male	swimming	1	2	1	12.62	2	167.7	50.7	1.8	3.6	49.1	96.4	3.564	1	60	5	5th REP	5	106	80.895	1	1	66	81	1	2	75.1	1	1	92.8	1	2	104.3	1	2	62.1	42.853	1	4	44	56.4	1	5	60.1	1	4	61.6
6	2	male	swimming	1	1	1	12.94	6	156.6	59.2	19.1	32	40.5	68	2.506	1	60	1	1st REP	5	87.6	67.844	1	1	55	65.8	1	1	125.8	1	5	81.5	1	1	84.6	1	1	51.7	41.718	1	4	43	43.8	1	5	45.7	1	5	51.2
7	2	male	swimming	1	2	1	12.94	6	156.6	59.2	19.1	32	40.5	68	2.506	1	60	2	2nd REP	5	116.8	80.778	1	4	63	79.9	1	4	71.8	1	4	97.8	1	3	116	1	3	44.6	42.081	1	2	64	37.7	1	1	38.5	1	1	39.5
8	2	male	swimming	1	2	1	12.94	6	156.6	59.2	19.1	32	40.5	68	2.506	1	60	3	3rd REP	5	116.6	82.516	1	3	60	79.3	1	3	70.2	1	1	102.9	1	5	116.6	1	4	44.2	41.052	1	1	55	36.3	1	4	34	1	4	41.6
9	2	male	swimming	1	2	1	12.94	6	156.6	59.2	19.1	32	40.5	68	2.506	1	60	4	4th REP	5	113.2	81.295	1	2	64	78.2	1	2	70.9	1	3	95	1	2	111.1	1	2	57.1	41.147	1	5	35	47	1	2	55.2	1	2	56.4
10	2	male	swimming	1	2	1	12.94	6	156.6	59.2	19.1	32	40.5	68	2.506	1	60	5	5th REP	5	119.1	80.895	1	5	58	83.2	1	5	70.5	1	2	100.6	1	4	117.1	1	5	47.2	42.853	1	3	39	39.5	1	3	44.1	1	3	46
11	3	male	swimming	1	2	1	12.64	5	150.5	33.3	2.3	6.9	31.2	93.1	0.968	1	60	1	1st REP	5	59.8	67.844	1	1	54	45.6	1	1	49.5	1	1	51.2	1	1	55.7	1	1	29.7	41.718	1	3	55	22.9	1	2	24.2	1	2	28.6
12	3	male	swimming	1	2	1	12.64	5	150.5	33.3	2.3	6.9	31.2	93.1	0.968	1	60	2	2nd REP	5	67.1	80.778	1	2	39	46.6	1	2	55.9	1	5	66.3	1	2	55.9	1	2	29.6	42.081	1	2	45	23.8	1	3	26.3	1	3	29.6
13	3	male	swimming	1	2	1	12.64	5	150.5	33.3	2.3	6.9	31.2	93.1	0.968	1	60	3	3rd REP	5	70.9	82.516	1	3	59	52.1	1	3	55.6	1	3	66.7	1	3	70.8	1	3	25.6	41.052	1	1	58	21.5	1	1	23.6	1	1	25.5
14	3	male	swimming	1	2	1	12.64	5	150.5	33.3	2.3	6.9	31.2	93.1	0.968	1	60	4	4th REP	5	77.7	81.295	1	4	54	54.4	1	4	53.2	1	2	72.3	1	5	76.3	1	4	38.8	41.147	1	5	34	29.9	1	5	38.6	1	5	35.5
15	3	male	swimming	1	2	1	12.64	5	150.5	33.3	2.3	6.9	31.2	93.1	0.968	1	60	5	5th REP	5	81.6	80.895	1	5	56	57.7	1	5	55.6	1	4	71.5	1	4	81	1	5	30.9	42.853	1	4	34	24.6	1	4	30.5	1	4	26.8
16	4	male	swimming	1	1	1	11.98	6	155.2	43.2	8.3	19.1	35	80.9	2.615	1	60	1	1st REP	5	71.2	67.844	1	2	46	51	1	1	63.8	1	3	71.1	1	2	55.8	1	2	33.8	41.718	1	2	76	23.9	1	2	25.2	1	2	22.8
17	4	male	swimming	1	2	1	11.98	6	155.2	43.2	8.3	19.1	35	80.9	2.615	1	60	2	2nd REP	5	999	999	3	999	999	999	3	999	999	3	999	999	3	999	999	3	999	999	999	3	999	999	999	3	999	999	3	999	999
18	4	male	swimming	1	2	1	11.98	6	155.2	43.2	8.3	19.1	35	80.9	2.615	1	60	3	3rd REP	5	90.7	82.516	1	4	57	65.2	1	2	68	1	5	84.6	1	4	88.5	1	4	45.3	41.052	1	5	48	37.1	1	5	38	1	5	43.6
19	4	male	swimming	1	2	1	11.98	6	155.2	43.2	8.3	19.1	35	80.9	2.615	1	60	4	4th REP	5	93.2	81.295	1	5	55	68.7	1	4	63.8	1	4	85.4	1	5	91.4	1	5	34.7	41.147	1	3	80	31.2	1	3	34	1	3	31.6
20	4	male	swimming	1	2	1	11.98	6	155.2	43.2	8.3	19.1	35	80.9	2.615	1	60	5	5th REP	5	86.8	80.895	1	3	54	66	1	3	62	1	2	80.8	1	3	85.4	1	3	39.6	42.853	1	4	44	32.5	1	4	34.1	1	4	39.1
21	5	male	swimming	1	1	1	12.65	6	147.9	34.6	3.6	10.2	34.8	89.8	2.24	1	60	1	1st REP	5	30.8	67.844	1	1	60	24.1	1	1	25.2	1	1	29	1	1	30.8	1	1	28.1	41.718	1	1	62	18.7	1	1	13.3	1	1	23.7
22	5	male	swimming	1	2	1	12.65	6	147.9	34.6	3.6	10.2	34.8	89.8	2.24	1	60	2	2nd REP	5	67	80.778	1	5	65	43	1	2	29	1	2	47.8	1	2	64.9	1	5	35.8	42.081	1	2	53	29.3	1	2	33.2	1	3	34.9
23	5	male	swimming	1	2	1	12.65	6	147.9	34.6	3.6	10.2	34.8	89.8	2.24	1	60	3	3rd REP	5	64.4	82.516	1	4	69	47.2	1	5	44.7	1	5	50.2	1	3	56.4	1	2	36.9	41.052	1	3	46	30.3	1	3	31.9	1	2	36.6
24	5	male	swimming	1	2	1	12.65	6	147.9	34.6	3.6	10.2	34.8	89.8	2.24	1	60	4	4th REP	5	66.4	81.295	1	4	69	47.1	1	4	35.7	1	3	51.4	1	5	56.5	1	4	38.4	41.147	1	4	46	31	1	4	35.7	1	4	38.2
25	5	male	swimming	1	2	1	12.65	6	147.9	34.6	3.6	10.2	34.8	89.8	2.24	1	60	5	5th REP	5	63.9	80.895	1	2	71	44.9	1	3	38	1	4	50.4	1	4	56.5	1	3	39.2	42.853	1	5	42	33.1	1	5	35.9	1	5	38.7
26	6	male	swimming	1	1	2	12.77	8	157.5	44	6.4	14.4	37.9	85.6	2.898	1	60	1	1st REP	5	67.8	67.844	1	1	61	41.4	1	1	43	1	1	51.9	1	1	67.5	1	1	42.8	41.718	1	4	48	37.3	1	4	39.6	1	5	42.7
27	6	male	swimming	1	2	1	12.77	8	157.5	44	6.4	14.4	37.9	85.6	2.898	1	60	2	2nd REP	5	87.1	80.778	1	5	65	59.4	1	4	50.8	1	4	66.3	1	3	81.4	1	3	38.8	42.081	1	1	65	34.3	1	1	33.8	1	1	35.5
28	6	male	swimming	1	2	1	12.77	8	157.5	44	6.4	14.4	37.9	85.6	2.898	1	60	3	3rd REP	5	83.1	82.516	1	3	54	58	1	3	47.6	1	2	70.1	1	4	82.7	1	4	40.8	41.052	1	2	68	36.7	1	3	37.9	1	3	40.1
29	6	male	swimming	1	2	1	12.77	8	157.5	44	6.4	14.4	37.9	85.6	2.898	1	60	4	4th REP	5	82.2	81.295	1	2	65	56.2	1	2	50.9	1	5	62.2	1	2	77.4	1	2	41.4	41.147	1	3	68	36.6	1	2	37.2	1	2	37.4
30	6	male	swimming	1	2	1	12.77	8	157.5	44	6.4	14.4	37.9	85.6	2.898	1	60	5	5th REP	5	86.1	80.895	1	4	53	61.6	1	5	49.9	1	3	78.8	1	5	84.9	1	5	42.8	42.853	1	5	55	37.7	1	5	38.8	1	4	41.1
31	7	male	swimming	1	1	1	10.28	3	143.7	38	7	18.2	31.3	81.8	2.047	1	60	1	1st REP	5	78.8	67.844	1	5	64	57.2	1	5	71.9	1	5	69.7	1	4	76.8	1	5	46.6	41.718	1	5	67	29.3	1	4	16.3	1	1	33.6
32	7	male	swimming	1	2	1	10.28	3	143.7	38	7	18.2	31.3	81.8	2.047	1	60	2	2nd REP	5	75.5	80.778	1	4	49	54	1	4	54.6	1	4	72.4	1	5	73.7	1	4	44.2	42.081	1	4	39	34.8	1	5	40.1	1	5	42.9
33	7	male	swimming	1	2	1	10.28	3	143.7	38	7	18.2	31.3	81.8	2.047	1	60	3	3rd REP	5	69.7	82.516	1	3	70	50.1	1	3	44.7	1	2	64.7	1	3	65.6	1	2	36.2	41.052	1	1	46	25.9	1	1	27.7	1	2	35.8
34	7	male	swimming	1	2	1	10.28	3	143.7	38	7	18.2	31.3	81.8	2.047	1	60	4	4th REP	5	66.6	81.295	1	1	62	46.6	1	2	47.8	1	3	59.2	1	2	66.3	1	3	37	41.147	1	2	62	29	1	3	33.4	1	4	34.2
35	7	male	swimming	1	2	1	10.28	3	143.7	38	7	18.2	31.3	81.8	2.047	1	60	5	5th REP	5	68.6	80.895	1	2	63	45.7	1	1	38.4	1	1	57.1	1	1	63.5	1	1	37.2	42.853	1	3	70	27	1	2	28.3	1	3	35
36	8	male	swimming	1	2	1	10.06	3	135.7	32.3	5.3	16.4	27.1	83.6	1.807	1	60	1	1st REP	5	47.6	67.844	1	3	60	34.6	1	4	27.1	1	5	40.5	1	3	47.6	1	4	24.1	41.718	1	4	57	17.8	1	4	13.6	1	2	21.2
37	8	male	swimming	1	2	1	10.06	3	135.7	32.3	5.3	16.4	27.1	83.6	1.807	1	60	2	2nd REP	5	53.2	80.778	1	5	58	37.1	1	5	25.9	1	4	41.3	1	4	51.5	1	5	20.3	42.081	1	2	50	14.3	1	2	16.5	1	4	19
38	8	male	swimming	1	2	1	10.06	3	135.7	32.3	5.3	16.4	27.1	83.6	1.807	1	60	3	3rd REP	5	47.9	82.516	1	4	66	32	1	3	19.2	1	2	45.9	1	5	31.2	1	1	25.1	41.052	1	5	46	18.9	1	5	20	1	5	24.4
39	8	male	swimming	1	2	1	10.06	3	135.7	32.3	5.3	16.4	27.1	83.6	1.807	1	60	4	4th REP	5	47.5	81.295	1	2	69	32	1	3	21	1	3	31.2	1	2	47.3	1	3	21.3	41.147	1	3	56	14.4	1	3	14.8	1	3	18.4
40	8	male	swimming	1	2	1	10.06	3	135.7	32.3	5.3	16.4	27.1	83.6	1.807	1	60	5	5th REP	5	41.9	80.895	1	1	64	30.3	1	1	18.5	1	1	31.2	1	1	41.5	1	2	19	42.853	1	1	50	14.1	1	1	13.3	1	1	18.3
41	9	male	swimming	1	1	1	11.6	5	144.5	34.7	5.8	16.5	29.1	83.5	2.298	1	60	1	1st REP	5	53.3	67.844	1	2	64	36.9	1	2	32.2	1	4	38.5	1	2	51.1	1	5	35.5	41.718	1	4	23	29.3	1	5	33.7	1	5	31.1
42	9	male	swimming	1	2	1	11.6	5	144.5	34.7	5.8	16.5	29.1	83.5	2.298	1	60	2	2nd REP	5	54	80.778	1	3	72	37.2	1	4	28.7	1	1	38.9	1	4	47.6	1	2	35.7	42.081	1	5	16	27.9	1	4	32	1	4	28.1
43	9	male	swimming	1	2	1	11.6	5	144.5	34.7	5.8	16.5	29.1	83.5	2.298	1	60	3	3rd REP	5	56.1	82.516	1	4	73	37	1	3	32.7	1	5	38.5	1	3	48.5	1	3	25.8	41.052	1	3	16	21.7	1	3	22.2	1	2	22
44	9	male	swimming	1	2	1	11.6	5	144.5	34.7	5.8	16.5	29.1	83.5	2.298	1	60	4	4th REP	5	57	81.295	1	5	78	38.8	1	5	29.2	1	3	38.9	1	5	51.1	1	5	21.2	41.147	1	1	80	17.7	1	1	19.4	1	1	19.5
45	9	male	swimming	1	2	1	11.6	5	144.5	34.7	5.8	16.5	29.1	83.5	2.298	1	60	5	5th REP	5	50.9	80.895	1	1	78	35.7	1	1	29.2	1	3	37.2	1	1	44.7	1	1	25	42.853	1	2	26	21.2	1	2	24.1	1	3	23.5
46	10	male	swimming	1	1	2	12.19	3	152.9	39.1	3.7	9.4	35.3	90.6	2.638	1	60	1	1st REP	5	74.9	67.844	1	4	69	49.8	1	4	41.1	1	2	61	1	4	63.7	1	2	29.2	41.718	1	4	70	24.8	1	4	27.9	1	5	26
47	10	male	swimming	1	2	1	12.19	3	152.9	39.1	3.7	9.4	35.3	90.6	2.638	1	60	2	2nd REP	5	65.8	80.778	1	1	58	45.3	1	2	43.9	1	4	56.7	1	1	65.2	1	3	33.8	42.081	1	5	51	25	1	5	23.1	1	3	30.2
48	10	male	swimming	1	2	1	12.19	3	152.9	39.1	3.7	9.4	35.3	90.6	2.638	1	60	3	3rd REP	5	80.5	82.516	1	5	69	52.2	1	5	45.9	1	5	60.8	1	3	67.5	1	5	25.8	41.052	1	2	54	19.5	1	3	23.7	1	4	24.3
49	10	male	swimming	1	2	1	12.19	3	152.9	39.1	3.7	9.4	35.3	90.6	2.638	1	60	4	4th REP	5	73	81.295	1	3	65	46.9	1	3	42.7	1	3	58.6	1	2	65.9	1	4	29	41.147	1	3	67	19	1	2	17.6	1	2	20.4
50	10	male	swimming	1	2	1	12.19	3	152.9	39.1	3.7	9.4	35.3	90.6	2.638	1	60	5	5th REP	5	67.5	80.895	1	2	45	45.1	1	1	40.4	1	1	67.5	1	5	63.3	1	1	22.2	42.853	1	1	32	15	1	1	12.2	1	1	20.1
51	11	male	swimming	1	2	1	12.89	6	158.9	41.4	7.8	18.9	33.5	81.1	2.732	1	60	1	1st REP	5	85.8	67.844	1	1	52	59	1	3	18.7	1	1	79.9	1	1	71.5	1	1	53.7	41.718	1	2	64	47.2	1	4	38.5	1	1	51.4
52	11	male	swimming	1	2	1	12.89	6	158.9	41.4	7.8	18.9	33.5	81.1	2.732	1	60	2	2nd REP	5	90.7	80.778	1	2	60	65.2	1	5	60.7	1	4	81.1	1	2	90.7	1	4	55.3	42.081	1	3	42	45.2	1	2	48.7	1	3	53.4
53	11	male	swimming	1	2	1	12.89	6	158.9	41.4	7.8	18.9	33.5	81.1	2.732	1	60	3	3rd REP	5	92.2	82.516	1	3	55	58.3	1	2	64	1	5	82.1	1	3	85.6	1	3	55.5	41.052	1	4	51	47.8	1	5	52.5	1	5	55.3
54	11	male	swimming	1	2	1	12.89	6	158.9	41.4	7.8	18.9	33.5	81.1	2.732	1	60	4	4th REP	5	106.2	81.295	1	5	56	62.7	1	4	59	1	3	95.3	1	5	102.1	1	5	55.6	41.147	1	5	44	45.9	1	3	50.6	1	4	55.4
55	11	male	swimming	1	2	1	12.89	6	158.9	41.4	7.8	18.9	33.5	81.1	2.732	1	60	5	5th REP	5	96.7	80.895	1	4	48	56.7	1	1	57.7	1	2	93.5	1	4	78.1	1	2	47.6	42.853	1	1	66	39.3	1	1	42.7	1	2	40.8
56	12	male	swimming	1	1	2	12.85	6	155.5	44.1	10.9	24.6	33.1	75.4	2.598	1	60	1	1st REP	5	76.2	67.844	1	5	48	58.4	1	4	58	1	3	73.5	1	5	72.5	1	4	39.9	41.718	1	2	53	28.5	1	3	35.7	1	2	38.6
57	12	male	swimming	1	2	1	12.85	6	155.5	44.1	10.9	24.6	33.1	75.4	2.598	1	60	2	2nd REP	5	75.9	80.778	1	4	69	59.2	1	5	53.6	1	2	71.6	1	4	74	1	5	41.9	42.081	1	4	45	31	1	4	33.8	1	1	41.9
58	12	male	swimming	1	2	1	12.85	6	155.5	44.1	10.9	24.6	33.1	75.4	2.598	1	60	3	3rd REP	5	65.4	82.516	1	1	58	50.8	1	1	58.1	1	4	58.6	1	1	64.7	1	1	41.6	41.052	1	3	36	28.3	1	2	39.6	1	4	39.5
59	12	male	swimming	1	2	1	12.85	6	155.5	44.1	10.9	24.6	33.1	75.4	2.598	1	60	4	4th REP	5	73.5	81.295	1	3	51	55.8	1	2	59.4	1	5	71.3	1	3	68.7	1	2	38.1	41.147	1	1	16	23.9	1	1	36.7	1	3	33.4
60	12	male	swimming	1	2	1	12.85	6	155.5	44.1	10.9	24.6	33.1	75.4	2.598	1	60	5	5th REP	5	72.1	80.895	1	2	59	56.2	1	3	27.7	1	1	61.6	1	2	71.3	1	3	43.5	42.853	1	5	49	35.5	1	5	43.1	1	5	42.3
61	13	male	swimming	1	1	1	11.23	4	148	43.1	10.2	23.6	33	76.4	2.303	1	60	1	1st REP	5	67.5	67.844	1	4	63	48.5	1	4	40.5	1	2	51.3	1	3	66	1	5	51.9	41.718	1	5	35	44.3	1	5	50.8	1	5	50.9
62	13	male	swimming	1	2	1	11.23	4	148	43.1	10.2	23.6	33	76.4	2.303	1	60	2	2nd REP	5	71.9	80.778	1	5	46	52.9	1	5	54.6	1	5	70.3	1	5	63.8	1	4	47.1	42.081	1	3	41	42.7	1	4	45.4	1	3	46.9
63	13	male	swimming	1	2	1	11.23	4	148	43.1	10.2	23.6	33	76.4	2.303	1	60	3	3rd REP	5	55.5	82.516	1	2	46	45.6	1	3	50	1	4	55.4	1	4	53.4	1	3	44.2	41.052	1	2	27	42.1	1	2	43.8	1	2	41.2
64	13	male	swimming	1	2	1	11.23	4	148	43.1	10.2	23.6	33	76.4	2.303	1	60	4	4th REP	5	49.1	81.295	1	1	71	37.3	1	1	35.9	1	1	38.2	1	1	42.4	1	1	47.7	41.147	1	4	34	42.6	1	3	47.6	1	4	46.1
65	13	male	swimming	1	2	1	11.23	4	148	43.1	10.2	23.6	33	76.4	2.303	1	60	5	5th REP	5	57.6	80.895	1	3	75	43.6	1	2	44.5	1	3	45.3	1	2	47.2	1	2	41.9	42.853	1	1	12	37	1	1	37.3	1	1	35.5
66	14	male	swimming	1	2	1	11.65	2	160.2	47.7	9.4	19.8	38.2	80.2	2.672	1	60	1	1st REP	5	119.9	67.844	1	2	63	66.6	1	1	58	1	2	70.3	1	2	116	1	2	51.8	41.718	1	1	38	42.9	1	1	49.8	1	1	51
67	14	male	swimming	1	2	1	11.65	2	160.2	47.7	9.4	19.8	38.2	80.2	2.672	1	60	2	2nd REP	5	105.5	80.778	1	1	64	71	1	2	55	1	1	85	1	3	102.9	1	1	55.7	42.081	1	4	37	47.8	1	5	54.6	1	3	53.4
68	14	male	swimming	1	2	1	11.65	2	160.2	47.7	9.4	19.8	38.2	80.2	2.672	1	60	3	3rd REP	5	128	82.516	1	5	61	83.4	1	5	68.9	1	5	92.3	1	5	127.2	1	5	55.3	41.052	1	2	30	45.7	1	2	55.3	1	4	52.1
69	14	male	swimming	1	2	1	11.65	2	160.2	47.7	9.4	19.8	38.2	80.2	2.672	1	60	4	4th REP	5	120.4	81.295	1	3	63	75.6	1	3	61.2	1	3	42.8	1	1	119.8	1	3	55.6	41.147	1	3	36	46.6	1	3	52.5	1	2	54
70	14	male	swimming	1	2	1	11.65	2	160.2	47.7	9.4	19.8	38.2	80.2	2.672	1	60	5	5th REP	5	123	80.895	1	4	68	78.3	1	4	61.9	1	4	89.6	1	4	119.9	1	4	58.6	42.853	1	5	36	46.8	1	4	57.5	1	5	55.2
71	15	male	swimming	1	1	1	12.16	2	160.9	41.1	7.3	17.7	34.1	82.3	3.037	1	60	1	1st REP	5	95.2	67.844	1	1	57	61.8	1	1	58.8	1	5	68.1	1	1	94.4	1	1	53.6	41.718	1	5	49	45.7	1	5	51.9	1	5	53.3
72	15	male	swimming	1	2	1	12.16	2	160.9	41.1	7.3	17.7	34.1	82.3	3.037	1	60	2	2nd REP	5	97.6	80.778	1	3	58	66.7	1	5	55.9	1	4	77.3	1	4	97.3	1	3	999	999	3	999	999	999	3	999	999	3	999	999
73	15	male	swimming	1	2	1	12.16	2	160.9	41.1	7.3	17.7	34.1	82.3	3.037	1	60	3	3rd REP	5	95.5	82.516	1	2	71	63.7	1	2	53.4	1	3	79.3	1	5	94.5	1	2	999	999	3	999	999	999	3	999	999	3	999	999
74	15	male	swimming	1	2	1	12.16	2	160.9	41.1	7.3	17.7	34.1	82.3	3.037	1	60	4	4th REP	5	105.1	81.295	1	5	70	64.8	1	3	52.7	1	2	70.3	1	2	99.6	1	5	47.2	41.147	1	3	43	41.1	1	4	43.6	1	4	46.6
75	15	male	swimming	1	2	1	12.16	2	160.9	41.1	7.3	17.7	34.1	82.3	3.037	1	60	5	5th REP	5	103.6	80.895	1	4	66	65.2	1	4	50.8	1	1	72.3	1	3	98.2	1	4	52.2	42.853	1	4	70	40.8	1	3	42.6	1	3	47.2
76	16	male	swimming	1	1	1	12.27	4	142.2	36.4	6.8	18.5	29.8	81.5	2.25	1	60	1	1st REP	5	69.8	67.844	1	2	72	23.1	1	1	38.2	1	2	48	1	1	63.2	1	2	32.7	41.718	1	2	68	22.1	1	1	18	1	1	25.4
77	16	male	swimming	1	2	1	12.27	4	142.2	36.4	6.8	18.5	29.8	81.5	2.25	1	60	2	2nd REP	5	79.1	80.778	1	5	57	58.1	1	5	45.1	1	4	62.4	1	4	76.6	1	5	32.4	42.081	1	1	77	24.3	1	2	18	1	2	23.6
78	16	male	swimming	1	2	1	12.27	4	142.2	36.4	6.8	18.5	29.8	81.5	2.25	1	60	3	3rd REP	5	69.2	82.516	1	1	51	50.4	1	3	47.5	1	5	64.1	1	5	62.8	1	1	40.8	41.052	1	5	42	32.2	1	5	33.2	1	4	40.1
79	16	male	swimming	1	2	1	12.27	4	142.2	36.4	6.8	18.5	29.8	81.5	2.25	1	60	4	4th REP	5	76.2	81.295	1	4	57	54.7	1	4	43.7	1	3	53.9	1	3	74.4	1	4	36.6	41.147	1	4	41	29.7	1	4	34.3	1	5	35.8
80	16	male	swimming	1	2	1	12.27	4	142.2	36.4	6.8	18.5	29.8	81.5	2.25	1	60	5	5th REP	5	71.1	80.895	1	3	67	49.5	1	2	37.3	1	1	49.6	1	2	67.2	1	3	33.2	42.853	1	3	53	25.2	1	3	27.8	1	3	31.7
81	17	male	swimming	1	1	1	10.7	2	142.6	29.6	2.3	7.8	27.4	92.2	2.095	1	60	1	1st REP	5	31.6	67.844	1	1	39	23.5	1	1	28.2	1	1	30.1	1	1	19.1	1	1	30	41.718	1	5	60	20.4	1	5	22.8	1	5	24.9
82	17	male	swimming	1	2	1	10.7	2	142.6	29.6	2.3	7.8	27.4	92.2	2.095	1	60	2	2nd REP	5	59.5	80.778	1	5	55	41.1	1	5	30.3	1	2	53.3	1	5	86.8	1	5	22.8	42.081	1	4	47	16.3	1	3	20.2	1	2	21.8
83	17	male	swimming	1	2	1	10.7	2	142.6	29.6	2.3	7.8	27.4	92.2	2.095	1	60	3	3rd REP	5	52.1	82.516	1	2	59	37.9	1	2	37.2	1	4	46.6	1	4	51.8	1	3	15.6	41.052	1	1	53	10.8	1	1	10.8	1	1	12.5
84	17	male	swimming	1	2	1	10.7	2	142.6	29.6	2.3	7.8	27.4	92.2	2.095	1	60	4	4th REP	5	54	81.295	1	3	54	38	1	3	35.7	1	3	46.1	1	3	53.1	1	4	21.4	41.147	1	2	34	16.3	1	2	21.3	1	4	19.3
85	17	male	swimming	1	2	1	10.7	2	142.6	29.6	2.3	7.8	27.4	92.2	2.095	1	60	5	5th REP	5	55.7	80.895	1	4	64	39.6	1	4	43	1	5	43.1	1	2	49.9	1	2	22.5	42.853	1	3	65	17.3	1	4	20.7	1	3	20.6
86	18	male	swimming	1	2	1	10.94	3	147.2	50.4	16.7	33	33.9	67	3.004	1	60	1	1st REP	5	103.6	67.844	1	5	50	60.4	1	1	64.7	1	5	97.9	1	5	77.4	1	1	39.1	41.718	1	2	65	31.2	1	3	32.4	1	2	36.4
87	18	male	swimming	1	2	1	10.94	3	147.2	50.4	16.7	33	33.9	67	3.004	1	60	2	2nd REP	5	101.2	80.778	1	4	65	69.9	1	5	58.6	1	3	83.4	1	4	95.1	1	5	43.9	42.081	1	4	58	36	1	4	40.2	1	4	43.1
88	18	male	swimming	1	2	1	10.94	3	147.2	50.4	16.7	33	33.9	67	3.004	1	60	3	3rd REP	5	92.6	82.516	1	2	64	67.5	1	4	61.8	1	4	78.3	1	3	90.6	1	4	39.6	41.052	1	3	23	27.9	1	2	35	1	3	28.7
89	18	male	swimming	1	2	1	10.94	3	147.2	50.4	16.7	33	33.9	67	3.004	1	60	4	4th REP	5	84.1	81.295	1	1	56	60.6	1	2	55.8	1	2	76.1	1	2	82.7	1	2	30.9	41.147	1	1	41	25.1	1	1	30.3	1	1	30.6
90	18	male	swimming	1	2	1	10.94	3	147.2	50.4	16.7	33	33.9	67	3.004	1	60	5	5th REP	5	92.9	80.895	1	3	67	63.1	1	3	49.1	1	1	64.8	1	1	88.8	1	3	122.7	42.853	1	5	64	83.3	1	5	49.9	1	5	61.3
91	19	male	swimming	1	1	1	13.18	2	162.9	51.2	8.7	17	42.6	83	3.664	1	60	1	1st REP	5	75.8	67.844	1	1	44	56.9	1	1	61	1	3	74.6	1	3	58.9	1	1	58.4	41.718	1	2	64	44.8	1	1	33.5	1	1	49.6
92	19	male	swimming	1	2	1	13.18	2	162.9	51.2	8.7	17	42.6	83	3.664	1	60	2	2nd REP	5	107.4	80.778	1	5	56	81	1	5	73.3	1	5	91.6	1	5	106.3	1	5	60.2	42.081	1	3	31	56.1	1	4	60.2	1	3	59.1
93	19	male	swimming	1	2	1	13.18	2	162.9	51.2	8.7	17	42.6	83	3.664	1	60	3	3rd REP	5	104.5	82.516	1	4	70	79.5	1	4	68	1	4	84.9	1	4	97.9	1	4	57.4	41.052	1	1	39	50.2	1	2	57.1	1	2	54.6
94	19	male	swimming	1	2	1	13.18	2	162.9	51.2	8.7	17	42.6	83	3.664	1	60	4	4th REP	5	88.3	81.295	1	2	69	65.1	1	2	56.1	1	1	68.2	1	1	82	1	2	67.5	41.147	1	5	22	58.1	1	5	65.8	1	4	60.9
95	19	male	swimming	1	2	1	13.18	2	162.9	51.2	8.7	17	42.6	83	3.664	1	60	5	5th REP	5	94.2	80.895	1	3	61	66.7	1	3	58.9	1	2	74.4	1	2	93.7	1	3	67.4	42.853	1	4	27	55.6	1	3	66.4	1	5	62
96	20	male	swimming	1	2	1	11.79	4	155	38.3	8.5	22.2	29.9	77.8	2.369	1	60	1	1st REP	5	57.4	67.844	1	1	49	41.7	1	1	35.8	1	3	55.2	1	5	53.3	1	1	28.3	41.718	1	5	26	23.9	1	5	26.6	1	5	26.2
97	20	male	swimming	1	2	1	11.79	4	155	38.3	8.5	22.2	29.9	77.8	2.369	1	60	2	2nd REP	5	67	80.778	1	3	63	48.6	1	5	44.5	1	4	53.6	1	4	65.7	1	5	25.9	42.081	1	3	43	21.5	1	4	20.9	1	2	25.6
98	20	male	swimming	1	2	1	11.79	4	155	38.3	8.5	22.2	29.9	77.8	2.369	1	60	3	3rd REP	5	68.5	82.516	1	5	71	45	1	4	34.7	1	2	44.4	1	2	61.2	1	4	26.8	41.052	1	4	38	21.3	1	3	26.3	1	4	25
99	20	male	swimming	1	2	1	11.79	4	155	38.3	8.5	22.2	29.9	77.8	2.369	1	60	4	4th REP	5	62	81.295	1	2	69	44.7	1	3	77.8	1	5	51.8	1	3	59.5	1	2	25.5	41.147	1	2	27	20	1	2	24.1	1	3	20.2
100	20	male	swimming	1	2	1	11.79	4	155	38.3	8.5	22.2	29.9	77.8	2.369	1	60	5	5th REP	5	67.3	80.895	1	4	67	42.8	1	2	34.3	1	1	43.9	1	1	59.9	1	3	20.7	42.853	1	1	68	17.6	1	1	18	1	1	16.7
101	21	male	swimming	1	1	1	10.56	2	138.5	34.2	8.4	24.6	25.9	75.4	1.889	1	60	1	1st REP	5	54.8	67.844	1	1	52	34.4	1	1	33.6	1	4	41.9	1	3	44.6	1	1	46.5	41.718	1	5	42	28.9	1	2	39.1	1	4	45.5
102	21	male	swimming	1	2	1	10.56	2	138.5	34.2	8.4	24.6	25.9	75.4	1.889	1	60	2	2nd REP	5	71.9	80.778	1	4	64	47	1	5	35	1	5	53	1	5	69.6	1	5	40.4	42.081	1	4	33	35.8	1	5	39.8	1	5	39.7
103	21	male	swimming	1	2	1	10.56	2	138.5	34.2	8.4	24.6	25.9	75.4	1.889	1	60	3	3rd REP	5	73.6	82.516	1	5	67	42.6	1	4	31.5	1	3	48	1	4	65.9	1	4	39.2	41.052	1	3	15	30.7	1	4	34.1	1	2	30.4
104	21	male	swimming	1	2	1	10.56	2	138.5	34.2	8.4	24.6	25.9	75.4	1.889	1	60	4	4th REP	5	61.4	81.295	1	2	68	37.8	1	2	28.5	1	1	40.1	1	2	56.4	1	3	38.5	41.147	1	2	19	29.6	1	3	34	1	1	33.4
105	21	male	swimming	1	2	1	10.56	2	138.5	34.2	8.4	24.6	25.9	75.4	1.889	1	60	5	5th REP	5	64	80.895	1	3	75	40.8	1	3	30.8	1	2	39.5	1	1	54.9	1	2	38.1	42.853	1	1	24	28.9	1	1	36.3	1	3	32.9
106	22	male	swimming	1	2	1	13.25	2	169.5	53.9	5.6	10.4	48.5	89.6	3.786	1	60	1	1st REP	5	79.5	67.844	1	1	35	56.9	1	1	77.5	1	1	68.9	1	1	44	1	1	12.3	41.718	1	1	62	6.8	1	1	4.3	1	1	9.4
107	22	male	swimming	1	2	1	13.25	2	169.5	53.9	5.6	10.4	48.5	89.6	3.786	1	60	2	2nd REP	5	121.6	80.778	1	2	55	80.8	1	2	81.1	1	2	103.7	1	2	118.3	1	2	46.2	42.081	1	2	66	32.2	1	2	30.2	1	2	36.2
108	22	male	swimming	1	2	1	13.25	2	169.5	53.9	5.6	10.4	48.5	89.6	3.786	1	60	3	3rd REP	5	139.9	82.516	1	3	56	93.3	1	5	88.9	1	5	117.2	1	4	138.6	1	3	51	41.052	1	3	51	42.1	1	3	46.6	1	3	48.8
109	22	male	swimming	1	2	1	13.25	2	169.5	53.9	5.6	10.4	48.5	89.6	3.786	1	60	4	4th REP	5	140.6	81.295	1	4	59	91.8	1	3	86.8	1	4	121.2	1	5	138.9	1	4	71.5	41.147	1	5	20	57.7	1	5	69.2	1	5	61.3
110	22	male	swimming	1	2	1	13.25	2	169.5	53.9	5.6	10.4	48.5	89.6	3.786	1	60	5	5th REP	5	144.8	80.895	1	5	57	92	1	4	83.7	1	3	108.8	1	3	144.1	1	5	70.8	42.853	1	4	22	55.8	1	4	66.7	1	4	64.4
111	23	male	swimming	1	1	1	12.77	6	156.9	36.5	6.8	18.4	30	81.6	2.891	1	60	1	1st REP	5	47.5	67.844	1	1	42	35.2	1	1	43.7	1	3	45.9	1	1	35.9	1	1	33.6	41.718	1	3	67	21.3	1	1	17.4	1	1	25.3
112	23	male	swimming	1	2	1	12.77	6	156.9	36.5	6.8	18.4	30	81.6	2.891	1	60	2	2nd REP	5	64.5	80.778	1	3	54	44.4	1	2	37	1	2	60.1	1	4	62.6	1	4	32.7	42.081	1	2	67	23.6	1	2	22.9	1	2	24.8
113	23	male	swimming	1	2	1	12.77	6	156.9	36.5	6.8	18.4	30	81.6	2.891	1	60	3	3rd REP	5	66.6	82.516	1	4	52	47.9	1	5	45.4	1	5	64.5	1	5	64.5	1	5	41	41.052	1	5	53	31.5	1	5	33.1	1	5	40
114	23	male	swimming	1	2	1	12.77	6	156.9	36.5	6.8	18.4	30	81.6	2.891	1	60	4	4th REP	5	62.1	81.295	1	2	51	44.6	1	4	43.7	1	4	60	1	3	60.8	1	2	33.6	41.147	1	4	67	26.2	1	4	30.8	1	4	25.8
115	23	male	swimming	1	2	1	12.77	6	156.9	36.5	6.8	18.4	30	81.6	2.891	1	60	5	5th REP	5	74.6	80.895	1	5	74	44.5	1	3	33.5	1	1	48.9	1	2	61.3	1	3	30.5	42.853	1	1	72	24	1	3	26.4	1	3	26.6
116	24	male	swimming	1	1	1	13.08	3	152.1	57.3	22.4	38.9	35.2	61.1	2.454	1	60	1	1st REP	5	91.3	67.844	1	1	58	64	1	1	52.6	1	2	72	1	1	90.2	1	1	35.4	41.718	1	1	34	32	1	1	34.4	1	1	34.5
117	24	male	swimming	1	2	1	13.08	3	152.1	57.3	22.4	38.9	35.2	61.1	2.454	1	60	2	2nd REP	5	110.1	80.778	1	5	68	80.2	1	5	59.3	1	5	86.6	1	5	107.7	1	5	41.5	42.081	1	2	19	34.4	1	2	34.8	1	2	31.13
118	24	male	swimming	1	2	1	13.08	3	152.1	57.3	22.4	38.9	35.2	61.1	2.454	1	60	3	3rd REP	5	107.1	82.516	1	3	69	75	1	3	50.9	1	1	84.7	1	3	104.3	1	3	46	41.052	1	4	31	41	1	5	45.4	1	4	44.8
119	24	male	swimming	1	2	1	13.08	3	152.1	57.3	22.4	38.9	35.2	61.1	2.454	1	60	4	4th REP	5	109.3	81.295	1	4	62	76.7	1	4	55	1	3	86.5	1	4	107.5	1	4	45.8	41.147	1	3	47	40.9	1	4	43.9	1	3	45.3
120	24	male	swimming	1	2	1	13.08	3	152.1	57.3	22.4	38.9	35.2	61.1	2.454	1	60	5	5th REP	5	100.1	80.895	1	2	68	70.5	1	2	56.3	1	4	79.5	1	2	92.5	1	2	46.6	42.853	1	5	26	38.7	1	3	45.8	1	5	43.2
121	25	male	swimming	1	1	1	12.75	5	155.4	43	4.6	10.6	38.6	89.4	3.135	1	60	1	1st REP	5	35.4	67.844	1	1	32	30.3	1	1	34.6	1	1	34.4	1	1	31.7	1	1	35.7	41.718	1	1	72	25.9	1	1	20.7	1	1	28.4
122	25	male	swimming	1	2	1	12.75	5	155.4	43	4.6	10.6	38.6	89.4	3.135	1	60	2	2nd REP	5	76.2	80.778	1	5	57	56.1	1	5	44.8	1	5	70.6	1	5	75.3	1	5	49.4	42.081	1	4	49	43.2	1	5	48.6	1	4	48
123	25	male	swimming	1	2	1	12.75	5	155.4	43	4.6	10.6	38.6	89.4	3.135	1	60	3	3rd REP	5	75.9	82.516	1	4	65	55.4	1	4	43.8	1	4	68.6	1	4	74.2	1	4	53	41.052	1	5	32	43	1	4	51.5	1	5	50.7
124	25	male	swimming	1	2	1	12.75	5	155.4	43	4.6	10.6	38.6	89.4	3.135	1	60	4	4th REP	5	67.9	81.295	1	3	71	48	1	2	38.1	1	2	59.4	1	3	61	1	2	41.5	41.147	1	2	33	32.9	1	2	40.3	1	2	36.9
125	25	male	swimming	1	2	1	12.75	5	155.4	43	4.6	10.6	38.6	89.4	3.135	1	60	5	5th REP	5	67.4	80.895	1	2	69	48.6	1	3	42	1	3	52.3	1	2	62.1	1	3	43	42.853	1	3	22	35	1	3	41.5	1	3	37.8
126	26	male	swimming	1	1	1	12.69	5	154.1	40.5	1.7	4.3	38.9	95.7	3.155	1	60	1	1st REP	5	69.4	67.844	1	1	57	45.3	1	1	41.5	1	2	51.4	1	1	66.5	1	1	50	41.718	1	5	36	42.6	1	5	49.2	1	5	48.1
127	26	male	swimming	1	2	1	12.69	5	154.1	40.5	1.7	4.3	38.9	95.7	3.155	1	60	2	2nd REP	5	102	80.778	1	5	77	64.9	1	5	45	1	5	60.3	1	4	84.9	1	5	45.8	42.081	1	3	28	35.8	1	2	45	1	3	44.1
128	26	male	swimming	1	2	1	12.69	5	154.1	40.5	1.7	4.3	38.9	95.7	3.155	1	60	3	3rd REP	5	92.3	82.516	1	4	77	58.3	1	4	36.9	1	1	61.5	1	5	78	1	4	43.9	41.052	1	1	33	36.3	1	3	42.9	1	2	42.6
129	26	male	swimming	1	2	1	12.69	5	154.1	40.5	1.7	4.3	38.9	95.7	3.155	1	60	4	4th REP	5	87.3	81.295	1	3	77	56.2	1	2	43.5	1	3	52.8	1	2	73.4	1	3	47.1	41.147	1	4	19	37.1	1	4	45.9	1	4	42.7
130	26	male	swimming	1	2	1	12.69	5	154.1	40.5	1.7	4.3	38.9	95.7	3.155	1	60	5	5th REP	5	86.9	80.895	1	2	76	56.5	1	3	44.3	1	4	55.1	1	3	69.4	1	2	45.4	42.853	1	2	20	32.4	1	1	41.6	1	1	36.1
131	27	male	swimming	1	2	1	12.96	4	156.7	47	6.6	14	40.6	86	3.345	1	60	1	1st REP	5	77.8	67.844	1	2	56	60.2	1	2	62.4	1	2	71.8	1	2	77	1	2	60.1	41.718	1	4	50	50.8	1	3	57.4	1	3	59.8
132	27	male	swimming	1	1	1	12.96	4	156.7	47	6.6	14	40.6	86	3.345	1	60	2	2nd REP	5	95.7	80.778	1	5	60	72.6	1	5	66.7	1	5	83.2	1	5	95.7	1	5	63.2	42.081	1	5	36	55.9	1	5	60.9	1	5	62.9
133	27	male	swimming	1	2	1	12.96	4	156.7	47	6.6	14	40.6	86	3.345	1	60	3	3rd REP	5	88.1	82.516	1	4	63	70.9	1	4	65.5	1	4	82.3	1	4	87.8	1	4	58.2	41.052	1	3	36	51.7	1	4	57.5	1	4	52.4
134	27	male	swimming	1	2	1	12.96	4	156.7	47	6.6	14	40.6	86	3.345	1	60	4	4th REP	5	86.4	81.295	1	3	55	66.4	1	3	62.4	1	3	79.5	1	3	84.4	1	3	51	41.147	1	1	41	44.7	1	2	47	1	2	49.8
135	27	male	swimming	1	2	1	12.96	4	156.7	47	6.6	14	40.6	86	3.345	1	60	5	5th REP	5	71.7	80.895	1	1	61	58.8	1	1	56.3	1	1	66.9	1	1	71.2	1	1	53.4	42.853	1	2	54	41	1	1	40.5	1	1	47.4
136	28	male	swimming	1	2	1	13.07	4	154.3	45.3	6.6	14.7	38.5	85.3	2.938	1	60	1	1st REP	5	67.5	67.844	1	2	42	46.5	1	1	52.3	1	1	64.3	1	1	54.5	1	1	44.2	41.718	1	2	63	36.4	1	5	38.6	1	5	39.7
137	28	male	swimming	1	2	1	13.07	4	154.3	45.3	6.6	14.7	38.5	85.3	2.938	1	60	2	2nd REP	5	67	80.778	1	1	40	52	1	2	60.2	1	5	64.3	1	2	61.7	1	2	44.9	42.081	1	3	58	33.7	1	3	30.5	1	3	33.9
138	28	male	swimming	1	2	1	13.07	4	154.3	45.3	6.6	14.7	38.5	85.3	2.938	1	60	3	3rd REP	5	105	82.516	1	4	62	66	1	3	58.8	1	4	73.2	1	3	99.3	1	4	45.4	41.052	1	4	63	32.8	1	2	27.8	1	2	35.1
139	28	male	swimming	1	2	1	13.07	4	154.3	45.3	6.6	14.7	38.5	85.3	2.938	1	60	4	4th REP	5	107.3	81.295	1	5	61	70.4	1	5	53	1	2	94.1	1	5	106.7	1	5	34.8	41.147	1	1	75	25.4	1	1	23.6	1	1	26.9
140	28	male	swimming	1	2	1	13.07	4	154.3	45.3	6.6	14.7	38.5	85.3	2.938	1	60	5	5th REP	5	102.6	80.895	1	3	64	69.5	1	4	53.5	1	3	79.6	1	4	96.9	1	3	49.6	42.853	1	5	51	34.6	1	4	33.3	1	4	45.7
141	29	male	swimming	1	2	1	12.17	3	149.2	35.6	7.3	20.5	28.3	79.5	2.383	1	60	1	1st REP	5	59	67.844	1	1	49	41.6	1	1	42.8	1	1	56.7	1	3	53.1	1	2	36.3	41.718	1	1	79	28.6	1	2	28.8	1	3	30.4
142	29	male	swimming	1	2	1	12.17	3	149.2	35.6	7.3	20.5	28.3	79.5	2.383	1	60	2	2nd REP	5	71.1	80.778	1	2	67	51.9	1	2	45.2	1	2	52.1	1	2	65.5	1	3	40	42.081	1	3	86	30.4	1	3	28.1	1	2	30.8
143	29	male	swimming	1	2	1	12.17	3	149.2	35.6	7.3	20.5	28.3	79.5	2.383	1	60	3	3rd REP	5	86.1	82.516	1	3	65	57.1	1	3	45.7	1	3	59.2	1	4	82.3	1	4	37.2	41.052	1	2	79	25.8	1	1	23.8	1	1	25.7
144	29	male	swimming	1	2	1	12.17	3	149.2	35.6	7.3	20.5	28.3	79.5	2.383	1	60	4	4th REP	5	87.3	81.295	1	4	58	60.9	1	4	47.7	1	4	70.6	1	5	87.1	1	5	41.5	41.147	1	4	28	37.1	1	4	41.4	1	4	37.7
145	29	male	swimming	1	2	1	12.17	3	149.2	35.6	7.3	20.5	28.3	79.5	2.383	1	60	5	5th REP	5	92.6	80.895	1	5	68	61.7	1	5	48.6	1	5	48.6	1	1	48.6	1	1	43.4	42.853	1	5	31	37.6	1	5	43.3	1	5	38.2
146	30	male	swimming	1	2	1	12.36	4	133.3	32.3	4.8	14.8	27.6	85.2	2.167	1	60	1	1st REP	5	66.9	67.844	1	1	61	49.8	1	2	43.4	1	3	59.4	1	1	66.1	1	2	38.5	41.718	1	4	33	28.6	1	1	37.6	1	3	33.5
147	30	male	swimming	1	2	1	12.36	4	133.3	32.3	4.8	14.8	27.6	85.2	2.167	1	60	2	2nd REP	5	84.6	80.778	1	5	61	60.1	1	5	43.8	1	4	73.6	1	5	83.3	1	5	41.4	42.081	1	5	36	35	1	5	38.7	1	5	37.8
148	30	male	swimming	1	2	1	12.36	4	133.3	32.3	4.8	14.8	27.6	85.2	2.167	1	60	3	3rd REP	5	76.9	82.516	1	3	63	55.1	1	3	44.6	1	5	62.9	1	3	75	1	3	38.2	41.052	1	3	31	32.1	1	4	37.9	1	4	36.7
149	30	male	swimming	1	2	1	12.36	4	133.3	32.3	4.8	14.8	27.6	85.2	2.167	1	60	4	4th REP	5	71.7	81.295	1	2	71	48.9	1	1	41.8	1	2	60.8	1	2	59.2	1	1	33	41.147	1	1	68	28.8	1	2	25.8	1	1	31.3
150	30	male	swimming	1	2	1	12.36	4	133.3	32.3	4.8	14.8	27.6	85.2	2.167	1	60	5	5th REP	5	80.8	80.895	1	4	72	55.9	1	4	41.8	1	2	63.9	1	4	76.8	1	4	34.7	42.853	1	2	55	29.1	1	3	30.6	1	2	31.3
151	31	male	swimming	1	2	1	12.39	4	157.1	40.7	5	12.2	35.8	87.8	3.296	1	60	1	1st REP	5	74.2	67.844	1	1	54	51.8	1	1	45.7	1	1	67.4	1	2	70.7	1	1	48.7	41.718	1	4	85	33.8	1	2	28	1	2	37.7
152	31	male	swimming	1	2	1	12.39	4	157.1	40.7	5	12.2	35.8	87.8	3.296	1	60	2	2nd REP	5	79.6	80.778	1	2	55	56.8	1	2	51	1	5	68.5	1	3	78.8	1	2	49	42.081	1	5	73	37.3	1	5	32.6	1	3	40.8
153	31	male	swimming	1	2	1	12.39	4	157.1	40.7	5	12.2	35.8	87.8	3.296	1	60	3	3rd REP	5	89.9	82.516	1	4	60	60.4	1	3	49.7	1	2	72.8	1	5	89.9	1	4	41.6	41.052	1	1	73	34.7	1	3	34.8	1	4	37.3
154	31	male	swimming	1	2	1	12.39	4	157.1	40.7	5	12.2	35.8	87.8	3.296	1	60	4	4th REP	5	86.9	81.295	1	4	60	60.4	1	4	49.7	1	3	72.8	1	5	89.9	1	3	42.7	41.147	1	3	74	31.2	1	1	25.6	1	1	28.5
155	31	male	swimming	1	2	1	12.39	4	157.1	40.7	5	12.2	35.8	87.8	3.296	1	60	5	5th REP	5	91.9	80.895	1	5	62	61.3	1	5	50.1	1	4	63.4	1	1	90.2	1	5	42.6	42.853	1	2	63	36.6	1	4	38.5	1	5	42.2
156	32	male	swimming	1	1	2	12.37	5	159.7	51.8	10.8	20.9	41.1	79.1	3.23	1	60	1	1st REP	5	99.8	67.844	1	2	55	69.1	1	2	70.4	1	3	88.4	1	4	98.6	1	3	67.8	41.718	1	5	22	57.2	1	5	61	1	5	62.6
157	32	male	swimming	1	2	1	12.37	5	159.7	51.8	10.8	20.9	41.1	79.1	3.23	1	60	2	2nd REP	5	113.6	80.778	1	5	64	79.4	1	5	75	1	4	85.5	1	3	107.9	1	5	64.1	42.081	1	4	17	56.5	1	4	56.4	1	4	54.5
158	32	male	swimming	1	2	1	12.37	5	159.7	51.8	10.8	20.9	41.1	79.1	3.23	1	60	3	3rd REP	5	105.5	82.516	1	4	64	79.3	1	4	79.2	1	5	93	1	5	103.8	1	4	61.8	41.052	1	3	20	48.9	1	3	54	1	3	47.6
159	32	male	swimming	1	2	1	12.37	5	159.7	51.8	10.8	20.9	41.1	79.1	3.23	1	60	4	4th REP	5	101.6	81.295	1	3	70	73.3	1	3	67.9	1	2	79.9	1	2	88.9	1	2	54.6	41.147	1	2	47	44	1	2	47.6	1	1	53.1
160	32	male	swimming	1	2	1	12.37	5	159.7	51.8	10.8	20.9	41.1	79.1	3.23	1	60	5	5th REP	5	95.7	80.895	1	1	68	65.7	1	1	59.8	1	1	66.4	1	1	83.9	1	1	49.8	42.853	1	1	44	41.9	1	1	47.9	1	2	49.5
161	33	male	swimming	1	2	1	11.38	2	152.8	52.5	16.3	31	36.3	69	2.614	1	60	1	1st REP	5	999	999	3	999	999	999	3	999	999	3	999	999	3	999	999	3	999	88.5	41.718	1	5	72	65.6	1	5	58.9	1	5	81.6
162	33	male	swimming	1	2	1	11.38	2	152.8	52.5	16.3	31	36.3	69	2.614	1	60	2	2nd REP	5	66	80.778	1	2	44	49.1	1	2	53	1	4	64.8	1	3	55.3	1	2	57.8	42.081	1	4	35	47.6	1	4	51.6	1	3	55.9
163	33	male	swimming	1	2	1	11.38	2	152.8	52.5	16.3	31	36.3	69	2.614	1	60	3	3rd REP	5	98.4	82.516	1	5	70	75.2	1	5	54.3	1	5	77.9	1	5	96.5	1	5	51.7	41.052	1	2	44	42.1	1	2	51.2	1	2	51.3
164	33	male	swimming	1	2	1	11.38	2	152.8	52.5	16.3	31	36.3	69	2.614	1	60	4	4th REP	5	97.6	81.295	1	4	71	61.9	1	4	45.2	1	3	59.7	1	2	83.3	1	3	53.3	41.147	1	3	35	42.4	1	3	52.3	1	4	50.6
165	33	male	swimming	1	2	1	11.38	2	152.8	52.5	16.3	31	36.3	69	2.614	1	60	5	5th REP	5	90.9	80.895	1	3	69	60.8	1	3	42.3	1	2	66.6	1	4	85.2	1	4	48.3	42.853	1	1	25	34.8	1	1	48.1	1	1	42.1
166	34	male	swimming	1	2	2	10.69	2	136.7	28.1	5.2	18.4	23	81.6	1.807	1	60	1	1st REP	5	49.1	67.844	1	1	47	33.9	1	1	38	1	2	47.7	1	1	34	1	1	35.9	41.718	1	2	51	28.3	1	4	30	1	1	34.9
167	34	male	swimming	1	2	1	10.69	2	136.7	28.1	5.2	18.4	23	81.6	1.807	1	60	2	2nd REP	5	69.4	80.778	1	5	65	44.8	1	4	39.7	1	4	51.5	1	2	67	1	5	38.5	42.081	1	5	22	29.8	1	5	37.4	1	5	33.1
168	34	male	swimming	1	2	1	10.69	2	136.7	28.1	5.2	18.4	23	81.6	1.807	1	60	3	3rd REP	5	62.8	82.516	1	2	66	44.5	1	3	38.5	1	3	54.8	1	5	60.9	1	2	37.1	41.052	1	3	26	28.1	1	3	33.9	1	3	32.9
169	34	male	swimming	1	2	1	10.69	2	136.7	28.1	5.2	18.4	23	81.6	1.807	1	60	4	4th REP	5	67	81.295	1	3	66	45.3	1	5	40.3	1	5	54.5	1	4	63.1	1	3	37.3	41.147	1	4	19	26.8	1	2	34.7	1	4	30.8
170	34	male	swimming	1	2	1	10.69	2	136.7	28.1	5.2	18.4	23	81.6	1.807	1	60	5	5th REP	5	67.4	80.895	1	4	63	43.5	1	2	34.8	1	1	52.9	1	3	65.5	1	4	33.5	42.853	1	1	18	25.1	1	1	30.5	1	2	27.1
171	35	male	swimming	1	2	1	11.51	5	149.5	50.2	16.4	32.5	34	67.5	2.17	1	60	1	1st REP	5	43.9	67.844	1	1	25	34.1	1	1	41.6	1	3	39.2	1	1	33.2	1	1	35.5	41.718	1	4	57	34.6	1	5	28.5	1	3	32.4
172	35	male	swimming	1	2	1	11.51	5	149.5	50.2	16.4	32.5	34	67.5	2.17	1	60	2	2nd REP	5	54.1	80.778	1	2	37	37.6	1	2	44.9	1	5	51.8	1	4	41.6	1	2	34.8	42.081	1	3	59	24.9	1	3	29	1	4	31.5
173	35	male	swimming	1	2	1	11.51	5	149.5	50.2	16.4	32.5	34	67.5	2.17	1	60	3	3rd REP	5	58.9	82.516	1	5	45	41.9	1	3	44.3	1	4	58.9	1	5	49.6	1	3	36.7	41.052	1	5	50	28.8	1	4	32	1	5	34.8
174	35	male	swimming	1	2	1	11.51	5	149.5	50.2	16.4	32.5	34	67.5	2.17	1	60	4	4th REP	5	58.3	81.295	1	4	61	44.7	1	5	38.8	1	2	51.6	1	3	58.2	1	5	32.8	41.147	1	2	59	24.4	1	2	27.4	1	2	28.9
175	35	male	swimming	1	2	1	11.51	5	149.5	50.2	16.4	32.5	34	67.5	2.17	1	60	5	5th REP	5	54.2	80.895	1	3	58	42.5	1	4	28.2	1	1	49.4	1	2	53.4	1	4	32.1	42.853	1	1	51	24.3	1	1	19.8	1	1	31.7
176	36	male	swimming	1	2	1	11.31	2	152.8	37.1	7.1	19	30.2	81	2.253	1	60	1	1st REP	5	53.3	67.844	1	1	59	39	1	1	39.7	1	2	50.7	1	2	52.3	1	1	30.6	41.718	1	1	74	18.2	1	1	14.9	1	1	16.1
177	36	male	swimming	1	2	1	11.31	2	152.8	37.1	7.1	19	30.2	81	2.253	1	60	2	2nd REP	5	76.1	80.778	1	4	57	47.9	1	4	24.8	1	1	63.5	1	5	73.5	1	4	37.7	42.081	1	4	61	24.8	1	4	19.8	1	3	33.6
178	36	male	swimming	1	2	1	11.31	2	152.8	37.1	7.1	19	30.2	81	2.253	1	60	3	3rd REP	5	82.3	82.516	1	5	56	56.6	1	5	43.8	1	5	60.9	1	4	80.2	1	5	35.4	41.052	1	3	60	22.1	1	3	16.2	1	2	22.2
179	36	male	swimming	1	2	1	11.31	2	152.8	37.1	7.1	19	30.2	81	2.253	1	60	4	4th REP	5	62.6	81.295	1	2	53	44	1	2	40.5	1	4	41.9	1	1	57	1	2	38.4	41.147	1	5	65	26.3	1	5	21.2	1	5	28.6
180	36	male	swimming	1	2	1	11.31	2	152.8	37.1	7.1	19	30.2	81	2.253	1	60	5	5th REP	5	66	80.895	1	3	67	47.2	1	3	40.5	1	4	52.6	1	3	60.3	1	3	33	42.853	1	2	62	21.3	1	2	21.2	1	4	27.1
181	37	male	swimming	1	2	1	11.15	2	137.7	30.5	3	9.8	27.6	90.2	2.128	1	60	1	1st REP	5	32	67.844	1	1	41	23.1	1	1	30.1	1	1	26.6	1	1	19.9	1	1	34.4	41.718	1	5	57	22.2	1	2	16.6	1	1	26.7
182	37	male	swimming	1	2	1	11.15	2	137.7	30.5	3	9.8	27.6	90.2	2.128	1	60	2	2nd REP	5	51.5	80.778	1	2	53	37.9	1	3	40	1	5	48	1	4	47.2	1	2	30.5	42.081	1	3	44	23.2	1	3	28.1	1	5	30.2
183	37	male	swimming	1	2	1	11.15	2	137.7	30.5	3	9.8	27.6	90.2	2.128	1	60	3	3rd REP	5	53.8	82.516	1	4	64	37.1	1	2	35.8	1	3	46.1	1	3	52.7	1	4	29.4	41.052	1	2	66	23.8	1	4	20.2	1	2	25
184	37	male	swimming	1	2	1	11.15	2	137.7	30.5	3	9.8	27.6	90.2	2.128	1	60	4	4th REP	5	52.3	81.295	1	3	68	40.5	1	5	32.2	1	2	49.4	1	5	51	1	3	31.3	41.147	1	4	56	24.9	1	5	24.1	1	4	30.2
185	37	male	swimming	1	2	1	11.15	2	137.7	30.5	3	9.8	27.6	90.2	2.128	1	60	5	5th REP	5	54.2	80.895	1	5	61	38.1	1	4	37.3	1	4	44.8	1	2	53.3	1	5	25.1	42.853	1	1	39	19.8	1	1	22.4	1	3	24.3
186	38	male	swimming	1	2	1	11.29	4	140.9	34.1	4.9	14.4	29.3	85.6	2.307	1	60	1	1st REP	5	36.5	67.844	1	1	47	26.5	1	1	29.3	1	1	36.3	1	1	31.1	1	1	26.7	41.718	1	3	54	21	1	3	23.3	1	3	26.5
187	38	male	swimming	1	2	1	11.29	4	140.9	34.1	4.9	14.4	29.3	85.6	2.307	1	60	2	2nd REP	5	54.9	80.778	1	3	61	37.3	1	3	32.5	1	3	51.8	1	3	54.5	1	3	23.1	42.081	1	1	61	19.3	1	2	20.5	1	1	22.4
188	38	male	swimming	1	2	1	11.29	4	140.9	34.1	4.9	14.4	29.3	85.6	2.307	1	60	3	3rd REP	5	54.8	82.516	1	2	61	37.1	1	2	30.9	1	2	49.1	1	2	53.7	1	2	23.3	41.052	1	2	51	17.7	1	1	21	1	2	20
189	38	male	swimming	1	2	1	11.29	4	140.9	34.1	4.9	14.4	29.3	85.6	2.307	1	60	4	4th REP	5	69.6	81.295	1	5	54	42.1	1	5	38.1	1	4	58.4	1	5	61.8	1	5	28.1	41.147	1	4	38	22.7	1	4	26.3	1	4	26.2
190	38	male	swimming	1	2	1	11.29	4	140.9	34.1	4.9	14.4	29.3	85.6	2.307	1	60	5	5th REP	5	61.6	80.895	1	4	53	41.1	1	4	38.8	1	5	56.6	1	4	58.7	1	4	33	42.853	1	5	52	26	1	5	28.1	1	5	31.3
[truncated: 40 more columns]

## Sheet: 102_database_n=17_M1_M2
NORD_tot_hor	NORD	Sex	Sport	PT60KEcc_TM1_Nm	PT60KEcc_TM1_rep	PT60KEcc_TM2_Nm	PT60KEcc_TM2_rep	PT60KEecc_TM1_Nm	PT60KEecc_TM1_rep	PT60KEecc_TM2_Nm	PT60KEecc_TM2_rep	PT60KFcc_TM1_Nm	PT60KFcc_TM1_rep	PT60KFcc_TM2_Nm	PT60KFcc_TM2_rep	PT60KFecc_TM1_Nm	PT60KFecc_TM1_rep	PT60KFecc_TM2_Nm	PT60KFecc_TM2_rep
16	4	male	swimming	93.2	4	96.1	5	112.7	2	132.3	2	45.3	3	47.9	5	79.2	2	65.8	1
21	5	male	swimming	67	2	70.2	5	102.6	1	98.4	1	39.2	5	37.4	5	61.8	2	55.9	2
26	6	male	swimming	87.2	2	113.5	3	92.8	3	95.1	2	42.8	1	47.3	3	58.9	1	55.7	1
31	7	male	swimming	78.8	1	78.6	1	94.7	1	89.2	3	46.6	1	48.8	2	69.8	2	78.2	1
41	9	male	swimming	57	4	71.9	4	87.2	1	127.3	1	35.7	2	37	1	70.9	3	60.5	1
46	10	male	swimming	80.5	3	99.7	4	88	2	100.8	3	33.8	2	58.2	1	53.6	1	65.5	3
56	12	male	swimming	76.2	1	86	5	88.1	2	107.9	5	43.5	5	44.1	3	45.2	4	45.6	2
61	13	male	swimming	71.9	2	89.9	2	128.8	1	140.1	2	51.9	1	58.4	2	65.5	1	70	1
71	15	male	swimming	105.1	4	122.2	2	123.1	4	128.7	1	53.6	1	59.4	3	75.8	1	77.3	5
76	16	male	swimming	79.1	2	60.2	3	83.5	4	101.7	3	40.8	3	41.1	5	57.2	1	54	2
81	17	male	swimming	59.5	2	71.1	4	93.3	4	103.1	3	30	1	28.3	5	59	1	54.8	2
91	19	male	swimming	107.4	2	110.9	2	162.9	4	145.1	1	67.5	4	68.6	1	90.3	3	84.3	5
101	21	male	swimming	73.6	3	68.2	3	91.7	4	85.6	4	46.5	1	35.4	2	58.3	5	60.5	5
111	23	male	swimming	74.6	5	95.5	3	67.9	4	88.1	5	41	3	44.9	2	68.5	2	68.1	1
116	24	male	swimming	110.1	2	107.4	4	73.8	1	129.2	5	46	3	44.5	2	97.9	3	80	4
121	25	male	swimming	76.1	2	94	2	93.7	1	119.6	1	52.9	3	57.6	1	72.4	1	69.7	2
131	27	male	swimming	95.7	2	92.1	4	122.7	4	122.4	5	63.2	2	73.6	4	91.7	5	90.4	2
